# Supplementary material for: Fate and propagation of endogenously formed Tau aggregates in neuronal cells
Source: EMBO Mol Med. 2020 Nov 12;12(12):e12025. doi: 10.15252/emmm.202012025 (PMC7721367; doi:10.15252/emmm.202012025)
Supplement: Supplementary file 4 — Movie EV3 [file EMMM-12-e12025-s004.zip]

Archive with 7 entries (4 files):
- zip movie EV3/
- zip movie EV3/Movie 3.mov
- __MACOSX/
- __MACOSX/zip movie EV3/
- __MACOSX/zip movie EV3/._Movie 3.mov
- zip movie EV3/Movie EV3 legend.docx
- __MACOSX/zip movie EV3/._Movie EV3 legend.docx
