# Supplementary material for: Fate and propagation of endogenously formed Tau aggregates in neuronal cells
Source: EMBO Mol Med. 2020 Nov 12;12(12):e12025. doi: 10.15252/emmm.202012025 (PMC7721367; doi:10.15252/emmm.202012025)
Supplement: Supplementary file 6 — Movie EV5 [file EMMM-12-e12025-s006.zip]

Archive with 7 entries (4 files):
- zip movie EV5/
- zip movie EV5/movie 5 010520.mov
- __MACOSX/
- __MACOSX/zip movie EV5/
- __MACOSX/zip movie EV5/._movie 5 010520.mov
- zip movie EV5/Movie EV5 legend.docx
- __MACOSX/zip movie EV5/._Movie EV5 legend.docx
